# Supplementary material for: Evaluation of Mis-Selection of End Vertebrae and Its Effect on Measuring Cobb Angle and Curve Length in Adolescent Idiopathic Scoliosis
Source: J Clin Med. 2024 Aug 5;13(15):4562. doi: 10.3390/jcm13154562 (PMC11313236; doi:10.3390/jcm13154562)
Supplement: Supplementary file 1 [file jcm-13-04562-s001.zip]

Archive with 4 entries (4 files):
- Table 3.xlsx
- Table 1a.xlsx
- Table 1b.xlsx
- Table 2.xlsx
