# Supplementary material for: Evaluation of Mis-Selection of End Vertebrae and Its Effect on Measuring Cobb Angle and Curve Length in Adolescent Idiopathic Scoliosis
Source: J Clin Med. 2024 Aug 5;13(15):4562. doi: 10.3390/jcm13154562 (PMC11313236; doi:10.3390/jcm13154562)
Supplement: Supplementary file 1 [file jcm-13-04562-s001.zip › Table 3.xlsx]

## Sheet: Hoja1
	1a	1.1	0.4	0.2	0.7	0.7	1.2	1.2	1.3	1.4	1.4	1.6	1.7	1.8	2.1	2.1	2.2	2.7	2.9	3.2	3.8	4.2	4.7	5.3	5.7		Grey - outliers
	2a	2.4	1.9	1.1	0.7	0.6	0.6	0.6	0.5	0.3	0	0	0.1	0.4	0.4	0.5	0.5	0.6	0.8	1	1.3	1.4	1.7	1.9	3.5		Green - measurements where Cr and Ca vertebrae are correctly chosen
	4a	2.5	0.7	0.3	0.1	0	0.3	1.1	1.4	1.5	1.7	1.8	2.1	2.2	2.2	2.4	2.5	2.6	2.8	3.3	3.5	3.5	3.7	4.6	8.2		Yellow - measurements where the Cr or Ca vertebrae are erroneously chosen
	5a	0.9	0.3	0.3	0	0.4	0.6	0.7	0.9	1	1.2	1.5	1.6	1.7	1.9	2	2.2	2.3	2.4	2.6	2.9	2.9	3.1	3.1	3.4		Orange - measurements where Cr and Ca vertebrae are incorrectly chosen
	6a	4.9	2.4	1.8	0.5	0.4	0.3	0.8	0.8	1.1	1.1	1.2	1.2	1.3	1.4	1.4	1.6	1.6	1.7	2.2	2.4	2.4	3	3.8	7		Dark-bordered values - closer to gold standard measure
	7a	1.7	1.4	1.1	0.2	0.1	0.2	0.3	0.4	0.5	1	1.2	1.2	1.4	1.4	1.4	1.5	1.6	2.1	2.2	2.5	2.6	3	3	4.1
	8a	3.2	3	3	2.5	2.1	2.1	1.5	1.3	1.3	1.2	1	1	1	0.7	0.6	0.4	0.2	0.2	0.2	0.3	0.5	0.9	1.2	2.1
	9a	6.6	6.5	5.7	4.2	4.2	3.4	3.1	2.8	2.7	2.7	2.6	2.2	2.1	2.1	1.6	1.2	1.1	0.4	0.4	0.2	0.4	1	1.2	3.2
	10a	2.4	1	0.8	0.3	0.2	0	0	0.1	0.2	0.2	0.2	0.7	0.7	1	1	1.3	1.3	1.5	1.6	1.6	2.4	3.3	3.3	3.8
	11a	6.3	5.3	4.3	3.8	2.8	2.6	1.7	1.2	1.1	0.7	0.4	0.4	0.1	0.6	0.6	1.3	1.9	2.5	2.6	2.9	3.3	3.4	3.7	4.8
	12a	2.2	1.3	1	0.8	0.8	0.8	0.6	0.5	0.2	0.1	0.2	0.2	0.5	0.6	0.6	0.7	0.7	0.8	0.9	1	1	1.1	3.2	3.9
	13a	2.6	2.1	2.1	1.8	1.3	0.8	0.8	0.6	0.5	0.1	0.1	0.4	0.5	0.7	0.7	0.9	1	1	1.1	1.5	1.6	1.7	3.3	3.3
	14a	7.7	4.6	3.1	2.9	2.6	2.6	2	1.6	1.5	1.3	1.2	1.1	0.8	0.8	0.7	0.7	0.5	0.3	0.2	0.2	0.6	0.7	1.3	1.5
	15a	6.7	5.4	5.2	4.7	4.7	4.4	4.3	3.7	2.4	2.3	1.9	1.7	1.3	1.3	1.3	0.9	0.9	0.8	0.6	0.5	0.5	0.4	0.3	10.3
	16a	4.1	3.6	2.9	2.8	2.6	2.5	2	2	1.7	1.6	1.3	1.2	0.6	0.6	0.5	0.5	0.4	0.2	0.1	2	2.3	2.9	3.3	4.8
	17a	1.4	0.9	0.6	0.6	0.5	0	0.1	0.1	0.2	0.4	0.6	0.7	0.8	0.9	0.9	1	1	1.3	1.3	1.4	2	2.1	2.2	2.8
	18a	3.6	2.4	2.2	2.1	2.1	1.8	1.8	1.6	1.4	1.4	1.3	1.3	1.2	1.2	0.8	0.7	0.5	0.3	0.1	0.1	0.2	0.2	0.3	0.6
	19a	2.6	0.9	0.2	0.1	0	0.1	0.3	0.3	0.4	0.4	0.5	0.6	0.7	0.9	1.2	1.2	1.4	1.5	1.5	2	2.2	2.2	2.8	5.9
	20a	8.1	5.1	4.7	4.4	4.4	4.3	4.2	3.8	3.8	3.6	3.4	3.4	3.3	3.3	3.2	3.1	2.6	2.5	2.4	2.2	2.1	1.9	0.7	0.7
	21a	3.9	2.9	2.7	2.4	1.6	1.6	1.4	1.4	1.1	0.9	0.8	0.7	0.4	0.3	0.4	0.6	0.8	1.3	1.5	1.7	1.8	2.1	2.2	25.3
	22a	6.7	5.6	4	3.7	3.6	3.3	3.3	3.2	3.1	2.7	2.5	2.1	2	1.5	1.2	0.5	0.4	0.2	0.3	0.4	1.1	1.2	2.2	2.7
	23a	2.7	2.2	1.9	1.8	1.5	1.4	1.3	0.8	0.4	0.4	0.4	0.3	0.3	0.2	0.2	0.2	0	0.1	0.1	0.1	0.7	1.2	1.6	3.1
	24a	7.7	5.1	3.7	3.7	3.6	3.4	3.1	2.8	2.6	2.3	2.3	1.9	1.7	1.5	0.7	0.7	0.2	0.2	0.1	0.5	1.2	1.3	2.2	4
	25a	7.2	4.8	3.6	3.2	2.9	2.8	2.7	2.6	2.4	2.2	2	2	1.7	1.5	1.3	1.3	1.3	1	0.9	0.8	0.8	0.7	1.5	1.6
	26a	1.4	1.4	1.3	1.2	1.1	0.9	0.8	0.5	0.2	0	0.1	0.2	0.5	0.6	0.6	1.3	1.5	1.9	2.2	2.5	2.8	3.7	3.9	4.3
	27a	3.1	1.6	1.4	1	0.8	0.6	0.6	0.5	0.4	0	0.1	0.2	0.3	0.6	0.8	0.9	0.9	1	1.3	1.8	2.1	3.6	4.8	5
	28a	3.8	3.6	3.5	2.7	1.7	1.6	1.4	1.3	1.1	1	0.5	0.4	0.3	0.1	0.3	0.5	0.7	0.7	1.4	1.8	2.3	3.6	7.8	10.7
	30a	3.8	3.7	2.2	1.2	0.6	0.2	0.2	0.5	0.5	0.5	0.7	0.9	1	1.1	1.1	1.5	1.6	1.7	1.8	1.8	2.1	2.4	2.7	2.8
	31a	3.2	3.1	3	2.8	1.3	0.9	0.8	0.8	0.7	0.5	0.5	0.4	0.4	0.4	0.3	0	0.1	0.4	0.5	0.5	0.7	1	2.4	3.8
	32a	3.5	3.4	2.9	2.3	2.2	2.1	1.8	1.7	1.6	1.5	1.5	0.8	0.6	0.4	0.3	0.2	0.2	0.5	0.5	0.6	1	1.2	1.4	1.9
	33a	4	4	3.3	2.3	1.9	1.6	1	1	1	1	0.9	0.2	0.3	0.3	0.4	0.4	0.6	1.2	1.4	2.1	2.5	2.6	3.1	6.6
	34a	5	4.7	4.2	4.2	4	3.7	3.6	2.9	2.5	2.3	1.8	1.7	1.7	1.7	1.2	1.2	0.8	0.7	0.5	0.5	0.4	0.1	0.1	2.7
	35a	6	4	3.4	2.8	2.2	1.9	1.8	1.8	1.6	1.6	1.5	1.5	1.3	1.2	1.2	0.9	0.9	0.8	0.5	0.6	0.6	0.7	1.1	1.6
	36a	1.5	1.3	0.6	0.5	0.3	0.2	0.3	0.4	0.4	0.8	1	1.2	1.2	1.4	1.4	1.5	1.7	1.9	2.2	2.5	2.7	2.8	3.1	3.7
	37a	4.2	3.7	3.2	2.7	2.5	2.4	2.1	1.9	1.6	1.4	1.3	1	0.9	0.6	0.1	0.4	0.4	0.4	0.5	0.6	1.3	1.3	1.4	1.7
	38a	2.1	1.9	1.2	0.6	0.5	0.4	0.4	0.4	0	0.1	0.3	0.8	0.9	1	1.1	1.3	1.4	1.4	1.6	1.7	2	2.9	3.5	4.7
	39a	3.8	3.3	3.2	3	2.4	2.4	1.6	1.3	1.1	1	0.9	0.8	0.8	0.7	0.7	0.7	0.4	0.4	0.2	0.1	0.1	0.5	0.5	2.1
	40a	3.7	3.2	2.8	2.7	2.5	1.9	1.5	1	0.8	0.6	0.2	0.1	0.1	0.1	0.4	0.7	0.7	0.7	0.8	0.8	0.9	1.1	1.3	2
	41a	5.3	5.2	5.2	4.9	4.5	4.5	4.1	3.4	3	2.6	2.3	2.3	2.1	1.8	1.6	1.4	1.3	1.2	0.5	0.1	0.7	0.9	1.2	3.3
	2b	3.6	3	2.6	2.2	2.1	2	1.8	1.6	1.6	1.4	1.3	1.3	1.2	1.2	1.1	1	0.7	0.3	0	0.1	0.3	0.3	0.6	1
	3b	2.1	1.8	1.8	0.8	0.8	0.4	0.3	0.1	0	0.1	0.2	0.3	0.3	0.4	0.9	1	1.4	1.8	1.9	3	3.1	3.2	3.6	4.6
	4b	2.1	1.9	1.9	1.3	1	0.1	0	0.2	0.2	0.3	0.5	0.6	0.7	0.8	0.9	1.3	1.5	1.6	1.8	1.9	2.4	2.5	3.1	3.7
	5b	1.8	1.2	1	0.3	0.2	0.2	0.2	0.3	0.9	1.1	1.1	1.2	1.2	1.2	1.2	1.4	1.4	1.5	1.6	2.3	3.6	5.5	5.7	8.7
	8b	1.5	1.2	1.1	1.1	1.1	0.9	0.8	0.1	0.1	0.4	0.5	0.6	0.9	1	1.1	1.1	1.3	1.4	1.4	1.7	1.9	2.5	3	3.8
	9b	3.1	3.1	3	2.9	2.7	2.7	2	1.9	1.7	1.6	1.3	1	1	0.6	0.4	0.4	0.2	0	0.6	0.6	0.9	1	1.2	1.3
	11b	6.5	3.5	2.8	1.9	1.6	1.3	1.1	0.8	0.6	0.2	0.1	0.1	0	0.2	0.4	0.7	0.7	1.1	1.1	1.5	1.5	2.8	3.7	3.9
	12b	2	1.9	1.7	1.6	1.3	1.1	1	0.8	0.7	0.6	0.5	0.3	0.1	0.1	0.1	0.1	0.3	0.3	0.5	0.6	0.9	1.1	1.2	2
	14b	3.4	3.1	2.9	2.3	1.9	1.7	1.4	1.3	1.2	1.1	1.1	0.8	0.6	0.6	0.3	0.1	0	0.1	0.5	1.1	1.4	1.6	2	2.9
	16b	1.9	0.8	0.7	0.3	0.2	0.2	0.3	0.5	0.6	0.8	0.8	0.9	0.9	1.1	1.2	1.2	1.3	1.3	2.1	2.1	2.5	3.5	4.9	6.9
	17b	1.6	0.9	0.8	0.8	0.7	0.7	0.6	0.4	0.3	0.2	0.1	0.2	0.5	0.5	0.6	1.1	1.2	1.2	1.3	1.4	1.4	1.8	2	2.3
	18b	4	3.8	3.4	2.9	1.9	1.9	1.8	1.5	1.3	1.2	1.2	0.9	0.7	0.5	0.3	0	0.1	0.1	0.2	0.3	0.5	0.7	0.9	1.5
	19b	4.5	3	1.1	0.9	0.9	0.8	0.4	0.3	0.2	0.1	0.2	0.3	0.4	0.4	0.5	1	1	1.2	1.2	1.3	1.8	1.9	2.8	3.7
	20b	2.3	2.2	2	1.8	1.6	1.6	1.5	1.4	1.4	1.3	1.1	1.1	0.8	0.1	0	0.5	0.5	1.1	1.3	1.3	1.9	3.3	3.3	3.3
	21b	1.6	1.2	0.8	0.6	0.2	0	0.1	0.2	0.4	0.5	0.7	0.7	0.8	0.9	0.9	1	1	1.3	1.8	2	2	2.7	3.9	26.5
	22b	2.2	1.4	1.4	0.8	0	0.7	0.9	1	1	1.2	1.5	1.6	1.8	1.9	2.2	2.6	2.7	2.9	3.7	4.2	4.4	5	5.2	7.6
	23b	4.4	4.4	4.1	3.6	3.5	2.9	2.9	2.8	2.6	2.5	2	1.5	1.4	1.2	1.2	1.1	0.8	0.7	0.5	0.4	0.3	0.8	1	1.6
	25b	3.1	2.8	2.1	1.4	1.3	1.1	1	0.3	0.2	0.2	0.1	0.1	0.3	0.3	0.4	0.8	0.8	0.9	1	1.1	1.1	1.2	1.3	2.4
	26b	1.9	1.4	1.3	1.2	0.3	0.3	0.1	0.3	0.3	0.4	0.4	1	1	1.3	2.3	2.3	2.4	2.9	3.3	4.8	5.6	6.3	6.6	8.6
	30b	0.8	0.9	1.2	1.3	1.3	1.4	1.8	1.8	1.9	2.1	2.4	2.6	2.7	2.8	3.1	3.2	3.2	3.2	4.3	4.4	4.5	5.6	5.7	8.1
	31b	0.5	0	0.1	0.2	0.3	0.3	0.3	0.4	0.5	0.6	0.7	0.8	1.5	2	2.1	2.3	2.6	2.8	3.2	3.4	4.2	6.2	6.5	7.2
	32b	1.8	1.6	1.1	1	1	0.8	0.8	0.7	0.7	0.6	0.5	0.5	0.4	0.4	0.4	0.3	0.1	0.1	0.1	0.1	0.3	0.3	0.9	1.3
	33b	0.3	0	0.5	0.8	1	1.5	1.7	2	2.2	2.4	2.5	2.6	2.7	2.7	3.1	3.6	3.7	4	4.3	4.4	4.6	4.9	5.4	7.9
	35b	9.1	7	6.8	6.4	5.7	5.2	5.1	5.1	4.6	4.1	4	3.7	3.6	3.6	3.6	3.1	3.1	3.1	2.4	1.3	1	0.6	0.2	0.6
	36b	1.6	1.5	1.4	1.4	1	1	1	1	0.9	0.8	0.5	0	0.1	0.2	0.4	0.7	0.8	1	1	1.2	1.3	1.5	2.5	3.7
	38b	1.8	1.2	0.3	0.1	0	0.1	0.2	0.4	0.6	0.6	0.7	1	1	1.1	1.2	1.6	1.7	2.2	2.2	2.4	2.6	2.8	3	3.8
	39b	1.1	0.1	0.1	0.2	0.3	0.4	0.6	0.7	0.7	0.9	1	1	1	1.1	1.1	1.1	1.2	2.2	2.5	2.6	2.8	2.8	3	7.1
	41b	2.3	1.7	1.2	1.1	0.9	0.5	0.4	0.4	0.1	0.1	0.2	0.3	0.4	0.6	0.7	0.7	0.7	1	1.2	1.4	1.7	2	2.6	3.6
	42b	7.4	7.4	7.1	5.8	5.7	5.6	5.2	4.8	4.7	4.7	3.8	3.5	3.4	3.1	2.7	2.4	2.4	2	1.8	1.7	1.3	1.2	0.8	0.4
