# Supplementary material for: Evaluation of Mis-Selection of End Vertebrae and Its Effect on Measuring Cobb Angle and Curve Length in Adolescent Idiopathic Scoliosis
Source: J Clin Med. 2024 Aug 5;13(15):4562. doi: 10.3390/jcm13154562 (PMC11313236; doi:10.3390/jcm13154562)
Supplement: Supplementary file 1 [file jcm-13-04562-s001.zip › Table 1a.xlsx]

## Sheet: Hoja1
	Gold standard Cobb		E11	E12	E13	E21	E22	E23	E31	E32	E33	E41	E42	E43	N11	N12	N13	N21	N22	N23	N31	N32	N33	N41	N42	N43
1	24.7	1	23.5	20	22.9	23.3	23.3	24	21.5	22.6	22.5	19	24	23.5	20.9	21.8	25.8	23.4	23	22	23.1	24.9	20.5	25.1	22.6	19.4
2	12.8	2	12.4	12	12.8	13.1	13.3	13.4	12.2	12.3	12.8	11.1	11.8	13.4	9.3	11.4	10.9	15.2	13.4	13.9	14.7	12.4	13.5	12.3	11.5	12.7
3	23.3	3	21.1	20.9	21.2	21.5	21.9	21.8	20.8	20.7	20.5	20	23.6	24	23.4	25.8	23.3	23	21.1	19.8	21.6	19.8	22.2	19.6	15.1	18.7
4	21.1	4	18.2	18	17.7	21.4	19.2	21.1	19.1	19.4	19.5	18.2	20.4	20.2	21.4	20.7	20.1	20.5	18.5	18.7	19.9	19.6	18.9	18	18.8	22
5	14.2	5	13.4	12.6	13.4	13.1	13	12	11.8	11.8	11.2	12.8	16	16.6	19.1	14.7	12.6	12.9	14.6	13.9	12.5	10.4	13.1	13	12.8	7.2
6	18.3	6	15.8	14.2	15.3	18	17.1	16.9	16.1	17.8	16.7	19.7	19.4	20	16.2	16.9	18.5	17.9	16.9	18.4	17.1	16.8	15.7	17.3	15.3	18.1
7	19.4	7	18.9	20.1	20.7	19.1	19.6	19.8	21.5	20.7	20.4	19.6	22.4	20.4	21.5	21.9	18.5	22.4	22.6	20.9	20.4	19.2	20.6	17.3	20	18.2
8	30.1	8	30.5	29.9	31.2	32.2	28.9	31.7	36.7	36.6	34.3	33.2	32.3	32.8	32.7	30.5	29.1	32.8	31.3	32.9	34.3	35.8	32.2	29.7	33.5	26.9
9	32.1	9	32.3	28.3	28.8	31.4	30.5	31.1	31.9	32.4	32	30.8	34.5	32.9	31.9	32.1	30.5	31.4	30.8	29.7	30.6	31.1	32.1	31.9	33.1	28.8
10	45	10	43.1	41.6	42.1	40.2	46.1	45.4	46.2	47.8	47.6	50.3	48.8	51.3	41.3	45.7	49.3	45.4	44.4	41.7	44.4	43.7	44.9	46.7	42.5	42.4
11	24.8	11	24.6	23.7	25.6	24.9	23.9	24.3	24.2	24.6	24.2	20.9	26.1	27	25.4	25.8	23.8	24.1	25.3	25.6	24.1	23.8	25	24	25.6	21.6
12	45.3	12	46.6	44.6	47.4	45.2	44.4	44.9	44.6	44.3	45.2	43.7	46.1	46.1	43.8	45.8	47.1	45.9	47.4	44.3	42	43.6	44.8	44.2	47.9	42
13	32.5	13	31.2	32.7	33	33.3	32.8	34.1	33.2	33.7	34	33.2	35.1	37.1	31	31.9	35.4	33.8	35.6	35.1	31.8	32.7	33.3	33.6	34.5	40.2
14	35.7	14	36.2	36.3	37	36.1	36.5	36.2	41.1	40.4	40.1	37	40.4	42.4	40.9	36.6	36	37.4	38	40	36.6	39.4	38.1	37.6	37	25.4
15	40.7	15	42.3	43.6	41.2	42	41.3	42.7	44.8	44.3	43.2	41.9	42.7	41.3	35.9	37.4	43.5	42.4	40.9	41.1	38.4	37.8	38.7	40.6	43.3	41.2
16	19.3	16	19.3	16.5	19.2	20.2	17.9	19.9	18.6	17.3	17.2	18.3	19.9	20.7	18	19.8	18.9	19.2	18	18.4	18.4	17.1	18.7	18.5	19.1	18.3
17	40.8	17	40.6	42.9	40.2	41.6	42.9	42.6	40.9	40.7	42.2	42.1	41.1	40.5	42	40.6	44.4	42.1	41.5	43.2	42.2	43	42.6	42	41.3	42.4
18	19.6	18	18.7	19.3	18.9	18.4	19	18.1	19.8	18.4	19.1	17.4	19.2	19.2	20.5	18.2	17.4	17.6	19.3	19.5	22.2	19.7	13.7	19.6	16.8	18.1
19	23.8	19	25.7	26.2	24.5	28.9	28.2	26.3	27.6	27.6	27.2	24.5	26	27.1	28.5	26.4	25.9	28	31.9	28.1	27.1	27.2	27	26.9	28.2	27.4
20	36.8	20	34.6	34.7	35.1	11.5	36.5	37.7	39.7	39.2	38.4	36.2	40.7	39.5	35.3	36.4	37.5	38.2	37.9	37.6	35	36	37.2	35.5	38.2	38.4
21	41.3	21	41.1	41.8	40.9	44.9	44.6	44.5	41.7	40.1	40.2	42.8	44	45.3	41	43.8	42.5	44.4	43.4	46.9	38.6	39.1	48	45	43.3	44.6
22	55.5	22	54.3	55.9	54.8	55.8	55.4	55.5	55.4	55.4	55.9	57	56.8	58.2	55.7	52.4	53.9	57.3	56.3	55.7	55.8	56.9	57.7	57.4	55.7	55.9
23	39	23	41.6	41.3	40.7	36.8	38.5	39.2	42.1	42.7	42.4	41.3	42.6	46.7	35	44.1	42.7	41.8	39.7	40.5	38.9	37.8	40.9	39.2	37.7	39.7
24	28.2	24	30.4	29.9	30.9	29.7	29.1	30.2	29	29.5	29.2	31.8	30.8	26.7	29.5	29.5	31.1	33	31	29	26.6	28.9	35.4	30.6	30.2	31.4
25	38.5	25	37.9	34.6	36	37	36.6	38.3	39.6	39.9	39.9	38.7	39	38.4	34.2	39.7	38.5	39.4	37.9	37.2	39.3	39.8	38	35.7	34.8	36.3
26	31.2	26	30.2	29.1	29.9	31.7	30.9	31.8	30.3	30.4	31.1	31	31.2	34.3	26.4	27.6	31.8	32	32.6	32.8	30.3	31.6	32.2	29.4	26.2	30.6
27	42.9	27	44.5	42.4	43.2	40.6	41.5	44	46.7	46.4	46.5	41.1	44.6	45.6	43.9	32.2	42.6	43.4	44.2	43	42.2	39.3	42.2	35.1	44.3	43.3
28	21.5	28	20	18.7	20.6	19.8	19.1	20.4	18.8	19.4	19.9	25.3	21	20.5	25.2	21	20.4	21	21.3	22.7	23.7	21.3	19.7	19.7	22.1	20.8
29	56.1	29	55.6	55.7	56.1	56.5	57.4	58.9	55.6	55.4	55.1	59.1	56.5	59.3	53.7	56.9	52.3	56	56.8	56.6	57	56.9	56.4	56.5	59.2	56.6
30	38.8	30	39.4	38.2	38.3	37.8	39.1	38.3	41	40.3	40.6	42.2	40.9	42.3	37.4	39.6	38.6	41.1	40.3	40.4	38.6	36.9	37.6	40.5	39.2	41.7
31	56.7	31	56.5	54.1	54.2	56.3	56.1	54.6	57.7	58.6	57.7	57.7	60.7	60	60.7	50.1	53.6	55.5	57.7	56.3	58.3	56.4	55.3	57.6	56.4	59
32	55.1	32	55.9	56.9	55	55.5	55.6	56.3	60.1	59.3	59.8	56.8	58	58.8	52.4	56.8	57.4	59.3	57.6	58.7	55.8	55.6	55.2	59.1	56.3	56.8
33	36.5	33	35.8	35.9	34.9	38.3	37.3	38.7	37.4	37.7	38	37.7	39.9	42.5	36	38.3	40.5	39.3	38.4	37.8	35.4	38.1	38.1	38	35.9	37.4
34	26.6	34	25.1	25.4	24.4	24.9	24.7	25.2	26.3	26.2	26.2	22.9	26.9	25.6	27.1	23.9	25.8	27.9	25.4	26.8	23.8	24.1	27.2	28.1	25.2	23.5
35	15	35	13.7	13.7	15.1	14.6	16	16.6	17.7	17.1	17.4	18.7	18.2	16.9	14.6	14.5	16.4	19.2	16.3	15.9	14.6	15.6	17.5	13.6	14.4	13.3
36	18.7	36	18.6	17.8	17.9	17.3	16.7	17	19.1	19.3	19.1	20.6	20.8	19.9	19.2	19.1	17.6	17.4	17.7	18.4	14	15.2	17.3	15.8	17.1	18.7
37	39.7	37	42.1	42.1	41.3	39.2	39.9	40.5	40.8	40.7	40.4	42.9	43	43.5	37.6	41	40.4	40.6	40.1	39.6	40.5	39.2	40.1	40.4	39.6	42.7
38	9	38	11.5	12.2	11.8	9.8	9.6	9.1	8.1	8.2	8.2	10.5	8.3	10.9	12.7	11.7	8.9	8.9	10	8.6	9.2	7	8.3	8.3	7.9	7.7
39	44.6	39	46.7	46.9	47.2	45.8	49.8	47.6	49.8	49.1	49.5	46.4	46.2	49.1	41.3	43.9	45.1	48.7	49.9	48	43.4	46.9	45.9	43.7	46	44.5
40	9	40	10.6	10	10.3	12.6	10.1	10.3	10.6	10.8	10.4	8.4	10.2	9.7	8.7	9	8.9	12	11.1	11	10.2	8.7	9.3	11.6	8	11.2
41	17.1	41	15.7	12.5	13.9	15.3	16.7	16.8	16.8	17.1	17.2	14	16.2	18.9	17.4	19.2	18.9	15.2	16.9	17.9	17	17.5	16.1	14.1	17.9	13.5
42	13.2	42	15.3	11.4	13.2	11.6	10.8	12.6	11.3	10.7	11.7	12.9	12.4	14.5	14.2	10.1	11.9	12.3	15.1	12.5	15.1	13	13.3	13	12.7	9.5
43	16.5	43	15	15.4	15.3	15.3	16.2	17.5	15.1	15.3	15.3	16.7	16.3	18.3	14.2	17.7	7.8	14.9	15.1	15.4	16.3	15.6	12.9	11	10.8	16.8
44	17.5	44	14.5	15	15.6	18.7	15.8	16.6	17	16.4	16.5	16.9	18.6	17.6	13.7	18.6	18.3	16.1	17.4	18.4	16.1	17.1	18.6	19	16.2	16.4
45	24.4	45	25.4	23.5	27.3	25.7	26.4	25	23.8	23.1	23.4	27.4	26.3	26.1	23.2	24.4	23.8	26	27.1	27.1	27.5	24.8	25.4	27.5	24.8	24.6
46	30	46	30.6	28.9	30.8	28.9	29.3	31.3	27.2	26.1	26.3	30.1	31.9	33.5	28.5	32.8	36.5	30	30.1	29.8	30.2	31.6	31.1	29.6	29.3	28.5
47	16.7	47	16.4	18.7	17.7	14.7	15.5	17.4	16.6	16.8	16.8	15.8	16.4	17.2	17	18.6	18	17.3	18.3	18.4	15.6	17.8	16.2	17.5	16.6	16.1
48	22.3	48	22.2	22.4	21.8	22.6	23.1	23.7	23.4	23.6	23.5	20.9	23.4	25.7	19.4	22.3	24.2	22.9	25.2	24.6	22.9	21.2	24	20.7	20.3	25.4
49	32.7	49	30.6	32.1	31.5	32.2	31.6	33.5	31.8	31.4	31.9	33	31.4	34.6	32.5	25.8	27.8	31.8	32.5	31.9	32.4	30.2	33.4	31.5	30.6	29.2
50	17	50	15.6	15.2	17.7	16.8	17.9	18.6	15.7	15.8	15.6	15.8	16.5	17.7	17.8	16.5	17.4	14.7	17.3	17.6	17.8	16.4	17.1	15	17.2	15.9
51	33.7	51	33.7	33	32.8	33.4	34.9	34	37.7	37.5	37.1	33.2	35.2	36.6	32.2	33.6	35	35.6	33.5	35.6	34.4	35.5	34.6	34.9	33.6	34.2
52	14.6	52	14.4	14.1	14.2	13.4	14.2	13.3	15	15.5	14.3	12.7	14.9	13.6	11.8	13.6	14.8	15.4	19.1	12.8	15.7	14.7	17.6	15.5	10.9	13.4
53	25	53	23.7	23.7	23.1	25.1	26.3	25.8	26.1	26.6	26.6	24.5	27.2	26.8	21.7	21.7	21.7	25	26.4	27.3	27	26.4	26.1	26.5	24.5	23.9
54	34	54	33.1	33.3	33.2	7.5	33.6	35.6	33.1	33.8	33	34.6	35.2	33	33.5	33.9	30.1	32	34.8	34.2	32.2	31.3	33.3	32	32.7	34
55	42.3	55	39.7	40.4	40.1	41.4	42.3	43.1	37.1	39.4	39.6	41.3	41.1	43.7	38.6	40.7	34.7	40.5	40.8	43.7	37.3	37.9	41.6	44.5	41.3	38.1
56	33.9	56	35.4	35.3	35.9	35.1	35	36.8	38.3	37.4	37.5	34.7	36.4	34.6	36.7	35.1	38	36.5	36.8	34.2	33.1	34.3	32.3	32.9	38.3	34.4
57	27.5	57	26.4	25.1	26.5	26.6	26.7	28.8	27.7	27.7	27.6	27.2	27.8	28.9	28.6	26.4	27.6	27.1	26.7	27.2	26.3	28.5	26.2	30.6	30.3	29.6
58	36.5	58	36.1	33.2	34.2	35.5	33.6	36.4	36.2	36.2	36.1	35.2	35.5	29.9	27.9	30.2	31.7	37.9	37.8	36.8	38.4	36.8	37.7	34.2	34.1	30.9
59	21.5	59	18.8	18.3	19.4	20.1	18.4	20.2	18.7	18.3	18.9	19.7	19.1	18.3	20.3	20.7	17.1	19.7	20.6	19.6	20.2	15.8	17.2	13.4	17	15.9
60	39.6	60	39.2	36.8	37	37.6	36.2	37.3	39.3	39	38.9	39.5	39.6	40.1	37.5	36.4	35.4	38.8	39.4	39.3	39.3	39.1	33.1	38.1	32.4	33.4
61	24.7	61	25.4	23.4	25	24.4	23.8	25.5	25.1	25.5	25.3	24.6	26.5	26.3	24.6	24.4	25.8	25.7	25.1	25.4	25.7	24.6	25.2	25.2	25.1	24.6
62	40.8	62	40.3	39.3	38.8	38.1	40	37.7	36.2	36.8	36.4	37.2	41.1	39.1	38.3	32.9	36.5	38.6	38.4	38.2	35.4	35.9	38.1	40.8	37.1	39.8
63	26.3	63	30.4	31.5	30	25.7	26.1	27.3	28.7	29.4	29.9	29.4	32	35.4	33.1	31.4	31.4	30.9	29.9	29.9	27.6	29.4	26.9	32.7	33.3	30.3
64	16.3	64	15.5	17.9	16.1	16.8	16.3	17.3	17.1	17.7	17.3	16.2	15.9	17.2	12.6	17.3	15.3	15.3	17.7	17.8	15.1	15.6	17.3	15	13.8	14.8
65	12.2	65	12.3	12.5	13.4	10.5	11.2	9.8	11.2	11.5	11.1	10	11.6	12.2	14	9.6	9.2	12.1	11.8	10.6	10	11.6	9.4	8.4	11	12
66	34.7	66	31.9	33.7	31.9	33.6	33.6	33.7	34.3	33.7	33.8	34.6	34.4	35.8	27.6	32.5	32.1	34.1	34.5	34.6	33.6	33.5	34	34	31.7	32.2
67	40.9	67	40.3	41.3	41.8	40.6	42.6	39.9	40.2	40.2	40.2	42.1	41.4	43.2	38.3	37.3	41.3	42	40.8	39.5	40.5	40.8	40.7	39.2	38.9	39.7
68	45	68	45.4	47	46.8	46.7	48.5	48.4	52.4	52.1	52.4	50.8	49.8	50.6	47.4	47.4	50.7	46.3	48.8	50.2	45.8	49.7	49.7	47.7	46.2	48.1
