# Supplementary material for: Evaluation of Mis-Selection of End Vertebrae and Its Effect on Measuring Cobb Angle and Curve Length in Adolescent Idiopathic Scoliosis
Source: J Clin Med. 2024 Aug 5;13(15):4562. doi: 10.3390/jcm13154562 (PMC11313236; doi:10.3390/jcm13154562)
Supplement: Supplementary file 1 [file jcm-13-04562-s001.zip › Table 1b.xlsx]

## Sheet: Hoja1
	Gold standard cr	Gold standard ca		E11cr	E11ca	E12cr	E12ca	E13cr	E13ca	E21cr	E21ca	E22cr	E22ca	E23cr	E23ca	E31cr	E31ca	E32cr	E32ca	E33cr	E33ca	E41cr	E41ca	E42cr	E42ca	E43cr	E43ca	N11cr	N11ca	N12cr	N12ca	N13cr	N13ca	N21cr	N21ca	N22cr	N22ca	N23cr	N23ca	N31cr	N31ca	N32cr	N32ca	N33cr	N33ca	N41cr	N41ca	N42cr	N42ca
1	13	17	1	13	17	13	17	13	17	9	12	13	17	13	17	13	17	13	17	13	17	12	17	13	17	13	17	7	12	6	12	8	12	13	17	13	10	12	17	13	17	13	17	13	17	13	17	5	12
2	14	17	2	14	17	14	17	14	17	14	18	14	18	14	17	10	17	10	17	10	17	14	18	14	17	14	17	14	18	14	18	15	19	14	18	14	18	13	18	15	19	14	17	15	18	18	3	14	17
3	11	19	3	10	19	11	19	10	19	10	19	11	20	10	20	10	19	10	20	10	19	11	19	10	19	12	19	9	19	10	18	11	19	12	20	10	19	12	19	10	20	12	20	10	20	10	17	9	18
4	14	18	4	13	18	13	18	13	18	14	18	13	18	13	18	14	18	14	18	14	18	13	18	14	18	14	18	13	18	13	17	14	18	12	17	13	18	13	18	13	18	13	18	13	17	13	18	14	18
5	13	19	5	12	18	12	18	12	18	11	19	12	18	12	18	11	19	11	19	11	19	13	19	12	19	12	19	10	19	19	24	11	20	11	18	11	18	11	19	11	19	12	19	11	19	10	19	9	19
6	19	22	6	19	22	19	22	19	22	19	22	19	22	19	22	19	22	19	22	19	22	19	22	19	23	19	22	19	24	18	23	18	23	19	22	19	22	19	22	19	22	19	22	19	22	19	22	19	22
7	20	23	7	20	23	20	23	20	23	20	23	20	23	20	23	20	23	20	23	20	23	20	24	20	23	20	23	20	25	19	24	19	24	20	23	20	23	20	23	20	23	20	23	20	23	19	22	20	23
8	13	18	8	13	18	13	18	13	18	13	17	13	18	13	17	13	18	13	18	13	18	13	18	13	18	13	18	12	19	13	18	13	19	13	18	13	18	13	18	13	17	13	18	13	18	11	18	13	18
9	13	18	9	14	18	13	18	13	18	13	18	13	18	13	18	13	18	13	18	13	18	13	18	13	18	13	18	13	19	13	18	13	18	13	18	13	18	13	18	14	18	13	18	13	18	13	18	13	18
10	14	19	10	14	19	13	19	14	19	14	18	14	19	14	19	14	19	14	19	14	19	14	19	13	19	14	19	13	19	13	19	14	19	13	19	13	19	13	19	14	19	13	19	13	19	14	19	14	19
11	17	23	11	17	23	17	23	17	23	18	23	18	23	17	23	18	23	18	23	18	23	18	23	18	23	18	23	17	25	17	23	18	24	18	23	19	23	17	23	17	23	17	23	17	23	17	23	17	23
12	12	17	12	12	17	12	17	12	17	12	17	12	17	12	17	12	17	12	17	12	17	12	16	12	17	12	17	11	17	12	17	12	17	12	17	12	17	12	17	12	17	12	17	12	17	12	17	12	17
13	13	18	13	13	18	13	18	13	18	13	18	13	18	13	18	13	18	13	18	13	18	13	18	13	18	13	18	13	18	14	19	13	18	13	19	13	18	13	18	14	19	14	19	13	18	14	19	13	18
14	13	19	14	14	19	14	19	14	19	13	20	14	20	14	19	14	20	14	20	14	20	13	19	14	19	13	19	13	20	13	19	14	19	14	19	14	20	14	20	14	19	13	19	13	19	14	19	14	19
15	11	16	15	11	16	11	16	11	16	11	16	11	16	11	16	11	16	11	16	11	16	11	16	12	17	11	16	11	17	10	16	12	17	12	17	11	16	11	16	12	17	12	17	12	17	12	17	11	16
16	19	24	16	19	24	14	19	19	24	19	24	19	24	19	24	14	19	14	19	14	19	14	19	14	19	14	19	14	19	19	24	19	23	19	24	20	24	20	24	14	19	19	24	14	19	14	19	14	19
17	18	22	17	18	22	18	22	18	22	19	22	18	22	18	24	19	22	19	22	19	22	19	23	19	22	20	24	19	24	19	23	20	24	20	23	20	23	19	22	19	23	18	23	18	22	20	24	20	23
18	17	22	18	17	22	17	22	17	22	17	21	17	22	17	22	16	21	16	21	16	21	17	22	17	22	17	22	17	21	17	22	17	22	16	22	17	21	16	21	17	21	17	21	12	17	17	21	18	22
19	17	23	19	18	23	12	17	12	17	12	17	12	17	12	17	17	23	17	23	17	23	12	17	12	17	17	23	12	18	12	18	12	18	13	17	12	18	12	18	19	23	12	17	12	17	12	17	13	17
20	12	18	20	13	18	13	18	13	18	12	18	13	18	12	18	12	18	12	18	12	18	12	18	12	18	13	18	11	18	12	18	13	18	12	18	13	18	12	18	13	18	11	18	12	18	12	18	12	19
21	16	19	21	16	19	16	18	16	19	19	23	19	23	19	23	16	18	16	18	16	18	19	23	19	23	19	23	20	25	12	19	19	23	19	23	19	23	12	18	16	19	16	18	16	18	12	18	19	23
22	18	22	22	18	22	18	22	18	22	18	22	17	22	18	22	18	22	18	22	18	22	17	22	18	22	18	22	17	22	18	22	18	22	17	22	18	22	18	22	18	22	18	22	18	22	19	23	18	22
23	14	20	23	14	20	14	20	14	20	14	20	14	20	14	20	14	20	14	20	14	20	13	20	13	20	13	20	13	20	13	10	13	20	14	20	13	20	13	20	14	20	14	20	14	20	14	19	14	20
24	14	20	24	14	20	14	20	14	20	14	21	14	21	15	20	14	21	14	21	14	21	14	20	13	20	14	20	13	20	13	20	14	21	15	21	14	20	15	20	8	14	12	20	15	20	14	20	8	14
25	14	20	25	14	20	14	20	14	20	15	20	15	20	14	20	14	20	14	20	14	20	14	20	14	20	14	20	14	21	14	20	14	20	13	20	10	13	14	20	14	20	10	13	10	14	14	20	15	18
26	18	23	26	19	23	19	23	19	23	18	23	18	23	19	23	19	23	19	23	19	23	19	23	19	23	18	23	18	24	18	23	19	24	18	23	19	23	18	23	18	23	18	23	19	23	18	23	17	23
27	13	18	27	13	18	13	18	13	18	13	18	13	19	13	19	13	18	13	18	13	18	14	19	13	18	13	18	13	18	12	18	13	19	13	18	13	18	13	18	14	19	13	19	14	19	13	20	13	19
28	12	16	28	12	16	12	16	12	16	17	20	17	21	12	17	17	21	17	21	17	21	17	21	17	21	13	16	17	21	12	17	12	17	17	22	17	21	17	21	17	20	17	21	17	21	16	21	17	21
29	18	22	29	18	22	18	22	18	22	18	22	18	22	18	22	18	22	18	22	18	22	18	22	18	22	18	22	18	22	17	22	18	22	17	22	18	23	18	22	18	22	18	22	18	22	19	23	18	22
30	11	18	30	11	18	12	18	12	18	11	18	11	18	11	17	11	18	11	18	11	18	12	18	11	18	12	18	11	17	11	17	11	18	11	17	12	18	11	18	11	18	11	18	11	17	11	17	12	17
31	11	17	31	11	17	11	17	11	17	11	17	11	17	11	17	11	16	11	16	11	16	11	17	11	17	11	17	11	16	10	17	11	18	12	17	11	17	11	17	11	17	11	17	11	18	11	16	11	16
32	13	20	32	13	19	13	20	13	19	13	20	13	19	13	19	13	20	13	20	13	20	13	19	13	19	13	20	12	19	13	19	13	19	13	19	13	20	13	20	13	20	13	19	13	19	13	19	11	19
33	17	22	33	17	22	16	22	17	22	16	22	16	22	16	22	16	22	16	22	16	22	16	22	16	22	16	22	17	22	16	22	16	22	15	21	16	21	16	22	16	21	16	22	16	22	16	22	16	22
34	12	19	34	11	19	12	19	12	19	12	18	12	18	12	20	12	18	12	18	12	18	12	19	12	18	12	19	12	18	13	19	12	19	12	18	12	20	12	18	12	19	12	18	12	18	12	20	12	20
35	13	19	35	20	22	20	22	20	22	19	22	19	22	20	22	20	23	20	23	20	23	20	23	19	23	20	23	18	24	18	23	19	24	20	23	19	22	19	23	21	22	20	22	19	23	19	22	19	23
36	10	19	36	10	19	10	19	10	19	12	20	12	18	11	19	11	20	11	20	11	20	12	20	12	19	12	19	8	19	10	19	12	19	12	19	12	19	11	19	10	18	10	20	11	19	11	19	11	19
37	13	17	37	13	17	13	17	13	17	13	17	13	17	13	17	13	18	13	18	13	18	13	18	13	18	13	18	12	18	13	18	12	17	13	17	13	18	13	17	13	17	13	17	13	17	13	17	13	17
38	19	22	38	19	23	19	23	19	23	20	22	19	22	19	23	19	22	19	22	19	22	19	23	19	23	19	23	18	24	19	24	19	24	19	23	19	23	20	22	20	23	20	23	18	23	10	15	10	15
39	12	18	39	13	18	13	18	13	18	13	18	12	18	13	18	13	18	13	18	13	18	13	18	13	18	13	18	13	19	12	18	12	18	13	18	13	18	13	18	12	18	12	18	12	18	12	18	12	18
40	17	21	40	17	21	17	21	17	21	17	22	18	21	18	21	17	22	17	22	17	22	19	22	17	21	18	22	19	23	19	22	19	23	18	22	19	22	17	22	19	22	19	22	19	22	13	17	17	23
41	19	23	41	20	23	20	22	20	23	20	23	19	23	20	23	20	23	20	23	20	23	19	23	19	23	18	23	8	12	8	18	20	24	20	23	20	23	20	23	19	24	19	24	20	23	21	24	19	24
42	19	23	42	19	24	19	23	19	24	19	23	20	24	19	24	19	23	20	23	19	23	19	24	19	23	19	23	20	24	20	23	19	24	20	23	20	24	20	23	19	24	20	24	20	24	4	10	19	23
43	18	21	43	18	21	18	21	18	21	18	13	18	21	9	13	9	13	9	13	9	13	18	21	18	21	18	21	8	12	18	21	19	22	18	21	18	21	18	21	18	21	18	21	18	21	19	21	8	13
44	14	20	44	14	20	14	19	14	20	15	20	15	20	14	20	14	20	14	20	14	20	14	20	15	20	15	20	14	20	14	19	15	20	15	20	14	20	15	20	14	20	14	20	14	20	13	18	14	20
45	18	23	45	18	23	18	23	18	23	18	23	18	23	18	23	18	23	18	23	18	23	18	23	18	23	18	23	18	23	18	23	19	23	18	23	18	23	18	23	21	18	17	23	18	23	6	11	18	23
46	20	23	46	20	23	19	23	19	23	19	22	20	23	20	23	19	23	19	23	19	23	19	23	19	23	19	23	20	24	20	25	20	24	19	23	20	23	20	23	18	23	19	23	20	23	20	23	9	13
47	12	17	47	12	17	12	17	12	17	12	16	12	17	12	17	12	17	12	17	12	17	12	17	12	18	12	17	11	16	12	18	12	18	12	17	12	17	12	17	12	17	17	12	12	17	12	17	12	17
48	8	12	48	8	13	8	13	8	13	18	23	18	23	18	23	18	23	18	23	18	23	18	22	18	23	18	23	18	24	19	23	18	23	18	23	18	24	18	23	8	13	19	23	6	13	19	24	18	22
49	13	21	49	16	21	16	21	16	21	17	21	16	21	16	22	16	21	16	21	16	21	16	21	17	23	16	21	17	21	17	22	18	22	17	22	16	22	16	22	17	22	17	23	18	22	17	22	16	22
50	14	19	50	14	19	19	24	14	19	14	19	14	19	14	19	19	23	19	23	19	23	19	23	19	23	19	24	19	25	14	19	14	19	14	19	14	19	14	18	19	24	14	19	19	24	19	23	20	23
51	13	18	51	12	18	12	18	12	18	13	18	11	18	12	18	12	18	12	18	12	18	13	19	13	19	13	20	13	19	13	19	12	19	13	19	13	19	12	18	13	19	12	18	12	18	13	19	13	19
52	11	17	52	12	17	12	16	12	17	12	17	11	17	12	17	12	16	12	16	12	16	12	17	12	17	12	17	11	18	11	17	12	17	11	17	12	17	12	17	12	17	12	17	17	22	12	17	12	18
53	13	17	53	13	17	17	23	17	23	17	23	17	22	17	23	13	17	13	17	13	17	18	23	17	23	13	17	18	24	19	24	18	23	18	23	17	23	17	22	13	18	17	23	17	23	17	22	17	22
54	18	22	54	18	22	18	22	18	22	19	23	18	22	18	22	18	22	18	22	18	22	19	22	18	23	18	23	18	22	18	23	18	23	18	22	18	22	18	22	18	22	18	22	18	22	18	22	18	22
55	19	23	55	19	23	19	23	19	23	12	19	16	18	16	19	19	23	19	23	19	23	15	19	15	19	15	19	14	20	19	23	15	19	13	18	16	18	19	23	19	23	19	23	18	23	19	23	12	18
56	12	17	56	12	17	12	17	12	17	12	17	12	17	12	17	12	17	12	17	12	17	11	17	12	17	13	17	12	17	12	17	12	17	12	17	12	17	13	17	11	17	12	17	9	17	10	11	11	17
57	8	13	57	8	13	8	14	8	14	9	14	8	14	8	13	8	14	8	14	8	14	8	13	8	13	8	13	8	13	8	13	9	14	8	14	9	12	8	14	12	21	8	14	8	13	8	14	14	21
58	9	13	58	10	13	9	14	10	14	10	14	9	14	9	13	10	14	10	14	10	14	10	14	10	14	8	14	8	14	8	14	7	14	9	13	14	20	10	13	10	13	14	20	14	20	10	14	8	15
59	17	21	59	17	20	17	20	17	20	12	16	12	17	17	21	12	16	12	16	12	16	13	17	13	16	17	21	13	17	17	21	17	22	12	16	13	17	13	17	12	16	12	16	12	16	12	16	13	16
60	12	17	60	12	17	12	17	12	17	12	17	12	17	12	17	12	17	12	17	12	17	12	17	12	17	12	17	11	17	12	17	13	17	12	17	12	17	12	17	12	17	13	17	8	17	14	18	10	18
61	18	22	61	18	22	18	22	18	22	18	22	18	22	18	22	18	22	18	22	18	22	18	22	18	22	18	22	18	22	18	22	18	22	18	22	17	22	17	22	18	22	18	22	18	22	18	22	18	22
62	17	23	62	17	23	17	23	17	23	17	23	17	23	18	23	17	23	17	23	17	23	17	23	17	23	17	23	17	23	18	23	18	24	18	23	18	23	18	23	17	23	18	23	17	23	17	23	18	23
63	12	16	63	11	16	12	16	12	16	11	16	12	16	11	16	10	16	10	16	10	16	10	16	12	16	10	16	10	16	11	16	12	16	12	16	12	16	12	16	11	16	11	16	10	16	11	16	10	16
64	18	23	64	19	23	19	23	19	23	19	23	19	23	19	23	19	23	19	23	19	23	19	16	19	23	19	23	19	23	19	23	19	23	18	23	19	23	19	23	19	23	19	23	19	23	18	23	19	23
65	19	23	65	20	23	19	23	19	23	19	23	19	23	19	22	20	23	20	23	20	23	20	23	19	23	19	22	19	24	20	24	19	23	19	23	19	23	19	23	20	23	18	23	20	23	19	23	20	23
66	18	23	66	18	23	18	23	18	23	18	22	18	23	18	23	18	23	18	23	18	23	18	23	18	23	18	23	19	24	18	23	18	23	18	23	18	23	18	23	20	23	18	23	18	22	18	23	18	23
67	18	23	67	19	23	19	23	19	23	19	23	18	23	19	23	18	23	18	23	18	23	19	23	19	23	19	23	20	24	18	23	19	23	18	23	18	23	19	23	19	23	18	23	18	23	20	24	19	23
68	12	18	68	12	18	12	18	12	18	12	18	12	18	12	18	12	18	12	18	12	18	12	18	12	18	12	18	12	18	12	18	12	18	12	17	12	18	12	18	12	18	12	18	12	18	12	18	12	18
[truncated: 2 more columns]
