# Supplementary material for: Evaluation of Mis-Selection of End Vertebrae and Its Effect on Measuring Cobb Angle and Curve Length in Adolescent Idiopathic Scoliosis
Source: J Clin Med. 2024 Aug 5;13(15):4562. doi: 10.3390/jcm13154562 (PMC11313236; doi:10.3390/jcm13154562)
Supplement: Supplementary file 1 [file jcm-13-04562-s001.zip › Table 2.xlsx]

## Sheet: Hoja1
	eCobb	E11	E12	E13	E21	E22	E23	E31	E32	E33	E41	E42	E43	N11	N12	N13	N21	N22	N23	N31	N32	N33	N41	N42	N43			eCr	E11cre	E12cre	E13cre	E21cre	E22cre	E23cre	E31cre	E32cre	E33cre	E41cre	E42cre	E43cre	N11cre	N12cre	N13cre	N21cre	N22cre	N23cre	N31cre	N32cre	N33cre
	1	1.2	4.7	1.8	1.4	1.4	0.7	3.2	2.1	2.2	5.7	0.7	1.2	3.8	2.9	1.1	1.3	1.7	2.7	1.6	0.2	4.2	0.4	2.1	5.3			1	0	0	0	1	0	0	0	0	0	1	0	0	1	1	1	0	0	1	0	0	0
	2	0.4	0.8	0	0.3	0.5	0.6	0.6	0.5	0	1.7	1	0.6	3.5	1.4	1.9	2.4	0.6	1.1	1.9	0.4	0.7	0.5	1.3	0.1			2	0	0	0	0	0	0	1	1	1	0	0	0	0	0	1	0	0	1	1	0	1
	3	2.2	2.4	2.1	1.8	1.4	1.5	2.5	2.6	2.8	3.3	0.3	0.7	0.1	2.5	0	0.3	2.2	3.5	1.7	3.5	1.1	3.7	8.2	4.6			3	1	0	1	1	0	1	1	1	1	0	1	1	1	1	0	1	1	1	1	1	1
	4	2.9	3.1	3.4	0.3	1.9	0	2	1.7	1.6	2.9	0.7	0.9	0.3	0.4	1	0.6	2.6	2.4	1.2	1.5	2.2	3.1	2.3	0.9			4	1	1	1	0	1	1	0	0	0	1	0	0	1	1	0	1	1	1	1	1	1
	5	0.8	1.6	0.8	1.1	1.2	2.2	2.4	2.4	3	1.4	1.8	2.4	4.9	0.5	1.6	1.3	0.4	0.3	1.7	3.8	1.1	1.2	1.4	7			5	1	1	1	1	1	1	2	1	1	0	1	1	1	1	1	1	1	1	1	1	2
	6	2.5	4.1	3	0.3	1.2	1.4	2.2	0.5	1.6	1.4	1.1	1.7	2.1	1.4	0.2	0.4	1.4	0.1	1.2	1.5	2.6	1	3	0.2			6	0	0	0	0	0	0	0	0	0	0	0	0	0	1	1	0	0	0	0	0	0
	7	0.5	0.7	1.3	0.3	0.2	0.4	2.1	1.3	1	0.2	3	1	2.1	2.5	0.9	3	3.2	1.5	1	0.2	1.2	2.1	0.6	1.2			7	0	0	0	0	0	0	0	0	0	0	0	0	0	1	1	0	0	0	0	0	0
	8	0.4	0.2	1.1	2.1	1.2	1.6	6.6	6.5	4.2	3.1	2.2	2.7	2.6	0.4	1	2.7	1.2	2.8	4.2	5.7	2.1	0.4	3.4	3.2			8	0	0	0	0	0	0	0	0	0	0	0	0	1	0	0	0	0	0	0	0	0
	9	0.2	3.8	3.3	0.7	1.6	1	0.2	0.3	0.1	1.3	2.4	0.8	0.2	0	1.6	0.7	1.3	2.4	1.5	1	0	0.2	1	3.3			9	1	0	0	0	0	0	0	0	0	0	0	0	0	0	0	0	0	0	1	0	0
	10	1.9	3.4	2.9	4.8	1.1	0.4	1.2	2.8	2.6	5.3	3.8	6.3	3.7	0.7	4.3	0.4	0.6	3.3	0.6	1.3	0.1	1.7	2.5	2.6			10	0	1	0	0	0	0	0	0	0	0	1	0	1	1	0	1	1	1	0	1	1
	11	0.2	1.1	0.8	0.1	0.9	0.5	0.6	0.2	0.6	3.9	1.3	2.2	0.6	1	1	0.7	0.5	0.8	0.7	1	0.2	0.8	0.8	3.2			11	0	0	0	1	1	0	1	1	1	1	1	1	0	0	1	1	1	0	0	0	0
	12	1.3	0.7	2.1	0.1	0.9	0.4	0.7	1	0.1	1.6	0.8	0.8	1.5	0.5	1.8	0.6	2.1	1	3.3	1.7	0.5	1.1	2.6	3.3			12	0	0	0	0	0	0	0	0	0	0	0	0	1	0	0	0	0	0	0	0	0
	13	1.3	0.2	0.5	0.8	0.3	1.6	0.7	1.2	1.5	0.7	2.6	4.6	1.5	0.6	2.9	1.3	3.1	2.6	0.7	0.2	0.8	1.1	2	7.7			13	0	0	0	0	0	0	0	0	0	0	0	0	0	1	0	0	0	0	1	1	0
	14	0.5	0.6	1.3	0.4	0.8	0.5	5.4	4.7	4.4	1.3	4.7	6.7	5.2	0.9	0.3	1.7	2.3	4.3	0.9	3.7	2.4	1.9	1.3	10.3			14	1	1	1	0	1	1	1	1	1	0	1	0	0	0	1	1	1	1	1	0	0
	15	1.6	2.9	0.5	1.3	0.6	2	4.1	3.6	2.5	1.2	2	0.6	4.8	3.3	2.8	1.7	0.2	0.4	2.3	2.9	2	0.1	2.6	0.5			15	0	0	0	0	0	0	0	0	0	0	1	0	0	1	1	1	0	0	1	1	1
	16	0	2.8	0.1	0.9	1.4	0.6	0.7	2	2.1	1	0.6	1.4	1.3	0.5	0.4	0.1	1.3	0.9	0.9	2.2	0.6	0.8	0.2	1			16	0	1	0	0	0	0	1	1	1	1	1	1	1	0	0	0	1	1	1	0	1
	17	0.2	2.1	0.6	0.8	2.1	1.8	0.1	0.1	1.4	1.3	0.3	0.3	1.2	0.2	3.6	1.3	0.7	2.4	1.4	2.2	1.8	1.2	0.5	1.6			17	0	0	0	1	0	0	1	1	1	1	1	1	1	1	1	1	1	1	1	0	0
	18	0.9	0.3	0.7	1.2	0.6	1.5	0.2	1.2	0.5	2.2	0.4	0.4	0.9	1.4	2.2	2	0.3	0.1	2.6	0.1	5.9	0	2.8	1.5			18	0	0	0	0	0	0	1	1	1	0	0	0	0	0	0	1	0	1	0	0	1
	19	1.9	2.4	0.7	5.1	4.4	2.5	3.8	3.8	3.4	0.7	2.2	3.3	4.7	2.6	2.1	4.2	8.1	4.3	3.3	3.4	3.2	3.1	4.4	3.6			19	1	1	1	1	1	1	0	0	0	1	1	0	1	1	1	1	1	1	1	1	1
	20	2.2	2.1	1.7	25.3	0.3	0.9	2.9	2.4	1.6	0.6	3.9	2.7	1.5	0.4	0.7	1.4	1.1	0.8	1.8	0.8	0.4	1.3	1.4	1.6			20	1	1	1	0	1	0	0	0	0	0	0	1	1	0	1	0	1	0	1	1	0
	21	0.2	0.5	0.4	3.6	3.3	3.2	0.4	1.2	1.1	1.5	2.7	4	0.3	2.5	1.2	3.1	2.1	5.6	2.7	2.2	6.7	3.7	2	3.3			21	0	0	0	1	3	1	0	0	0	1	1	1	1	1	1	1	1	1	0	0	0
	22	1.2	0.4	0.7	0.3	0.1	0	0.1	0.1	0.4	1.5	1.3	2.7	0.2	3.1	1.6	1.8	0.8	0.2	0.3	1.4	2.2	1.9	0.2	0.4			22	0	0	0	0	1	0	0	0	0	1	0	0	1	0	0	1	0	0	0	0	0
	23	2.6	2.3	1.7	2.2	0.5	0.2	3.1	3.7	3.4	2.3	3.6	7.7	4	5.1	3.7	2.8	0.7	1.5	0.1	1.2	1.9	0.2	1.3	0.7			23	0	0	0	0	0	0	0	0	0	1	1	1	1	1	1	0	1	1	0	0	0
	24	2.2	1.7	2.7	1.5	0.9	2	0.8	1.3	1	3.6	2.6	1.5	1.3	1.3	2.9	4.8	2.8	0.8	1.6	0.7	7.2	2.4	2	3.2			24	0	0	0	0	0	1	0	0	0	0	1	0	1	1	0	1	0	1	1	1	1
	25	0.6	3.9	2.5	1.5	1.9	0.2	1.1	1.4	1.4	0.2	0.5	0.1	4.3	1.2	0	0.9	0.6	1.3	0.8	1.3	0.5	2.8	3.7	2.2			25	0	0	0	1	1	0	0	0	0	0	0	0	0	0	0	1	1	0	0	1	1
	26	1	2.1	1.3	0.5	0.3	0.6	0.9	0.8	0.1	0.2	0	3.1	4.8	3.6	0.6	0.8	1.4	1.6	0.9	0.4	1	1.8	5	0.6			26	1	1	1	0	0	1	1	1	1	1	1	0	0	0	1	0	1	0	0	0	1
	27	1.6	0.5	0.3	2.3	1.4	1.1	3.8	3.5	3.6	1.8	1.7	2.7	1	10.7	0.3	0.5	1.3	0.1	0.7	3.6	0.7	7.8	1.4	0.4			27	0	0	0	0	0	0	0	0	0	1	0	0	0	1	0	0	0	0	1	0	1
	28	1.5	2.8	0.9	1.7	2.4	1.1	2.7	2.1	1.6	3.8	0.5	1	3.7	0.5	1.1	0.5	0.2	1.2	2.2	0.2	1.8	1.8	0.6	0.7			28	0	0	0	1	1	0	1	1	1	1	1	1	1	0	0	1	1	1	1	1	1
	29	0.5	0.4	0	0.4	1.3	2.8	0.5	0.7	1	3	0.4	3.2	2.4	0.8	3.8	0.1	0.7	0.5	0.9	0.8	0.3	0.4	3.1	0.5			29	0	0	0	0	0	0	0	0	0	0	0	0	0	1	0	1	0	0	0	0	0
	30	0.6	0.6	0.5	1	0.3	0.5	2.2	1.5	1.8	3.4	2.1	3.5	1.4	0.8	0.2	2.3	1.5	1.6	0.2	1.9	1.2	1.7	0.4	2.9			30	0	1	1	0	0	0	0	0	0	1	0	1	0	0	0	0	1	0	0	0	0
	31	0.2	2.6	2.5	0.4	0.6	2.1	1	1.9	1	1	4	3.3	4	6.6	3.1	1.2	1	0.4	1.6	0.3	1.4	0.9	0.3	2.3			31	0	0	0	0	0	0	0	0	0	0	0	0	0	1	0	1	0	0	0	0	0
	32	0.8	1.8	0.1	0.4	0.5	1.2	5	4.2	4.7	1.7	2.9	3.7	2.7	1.7	2.3	4.2	2.5	3.6	0.7	0.5	0.1	4	1.2	1.7			32	0	0	0	0	0	0	0	0	0	0	0	0	1	0	0	0	0	0	0	0	0
	33	0.7	0.6	1.6	1.8	0.8	2.2	0.9	1.2	1.5	1.2	3.4	6	0.5	1.8	4	2.8	1.9	1.3	1.1	1.6	1.6	1.5	0.6	0.9			33	0	1	0	1	1	1	1	1	1	1	1	1	0	1	1	1	1	1	1	1	1
	34	1.5	1.2	2.2	1.7	1.9	1.4	0.3	0.4	0.4	3.7	0.3	1	0.5	2.7	0.8	1.3	1.2	0.2	2.8	2.5	0.6	1.5	1.4	3.1			34	1	0	0	0	0	0	0	0	0	0	0	0	0	1	0	0	0	0	0	0	0
	35	1.3	1.3	0.1	0.4	1	1.6	2.7	2.1	2.4	3.7	3.2	1.9	0.4	0.5	1.4	4.2	1.3	0.9	0.4	0.6	2.5	1.4	0.6	1.7			35	1	1	1	1	1	1	1	1	1	1	1	1	1	1	1	1	1	1	1	1	1
	36	0.1	0.9	0.8	1.4	2	1.7	0.4	0.6	0.4	1.9	2.1	1.2	0.5	0.4	1.1	1.3	1	0.3	4.7	3.5	1.4	2.9	1.6	0			36	0	0	0	1	1	1	1	1	1	1	1	1	1	0	1	1	1	1	0	0	1
	37	2.4	2.4	1.6	0.5	0.2	0.8	1.1	1	0.7	3.2	3.3	3.8	2.1	1.3	0.7	0.9	0.4	0.1	0.8	0.5	0.4	0.7	0.1	3			37	0	0	0	0	0	0	0	0	0	0	0	0	1	0	1	0	0	0	0	0	0
	38	2.5	3.2	2.8	0.8	0.6	0.1	0.9	0.8	0.8	1.5	0.7	1.9	3.7	2.7	0.1	0.1	1	0.4	0.2	2	0.7	0.7	1.1	1.3			38	0	0	0	1	0	0	0	0	0	0	0	0	1	0	0	0	0	1	1	1	1
	39	2.1	2.3	2.6	1.2	5.2	3	5.2	4.5	4.9	1.8	1.6	4.5	3.3	0.7	0.5	4.1	5.3	3.4	1.2	2.3	1.3	0.9	1.4	0.1			39	1	1	1	1	0	1	1	1	1	1	1	1	1	0	0	1	1	1	0	0	0
	40	1.6	1	1.3	3.6	1.1	1.3	1.6	1.8	1.4	0.6	1.2	0.7	0.3	0	0.1	3	2.1	2	1.2	0.3	0.3	2.6	1	2.2			40	0	0	0	0	1	1	0	0	0	1	0	1	1	1	1	1	1	0	1	1	1
	41	1.4	4.6	3.2	1.8	0.4	0.3	0.3	0	0.1	3.1	0.9	1.8	0.3	2.1	1.8	1.9	0.2	0.8	0.1	0.4	1	3	0.8	3.6			41	1	1	1	1	0	1	1	1	1	0	0	1	1	1	1	1	1	1	0	0	1
	42	2.1	1.8	0	1.6	2.4	0.6	1.9	2.5	1.5	0.3	0.8	1.3	1	3.1	1.3	0.9	1.9	0.7	1.9	0.2	0.1	0.2	0.5	3.7			42	0	0	0	0	1	0	0	1	0	0	0	0	1	1	0	1	1	1	0	1	1
	43	1.5	1.1	1.2	1.2	0.3	1	1.4	1.2	1.2	0.2	0.2	1.8	2.3	1.2	8.7	1.6	1.4	1.1	0.2	0.9	3.6	5.5	5.7	0.3			43	0	0	0	0	0	1	1	1	1	0	0	0	1	0	1	0	1	0	0	0	0
	44	3	2.5	1.9	1.2	1.7	0.9	0.5	1.1	1	0.6	1.1	0.1	3.8	1.1	0.8	1.4	0.1	0.9	1.4	0.4	1.1	1.5	1.3	1.1			44	0	0	0	1	1	0	0	0	0	0	1	1	0	0	1	1	0	1	0	0	0
	45	1	0.9	2.9	1.3	2	0.6	0.6	1.3	1	3	1.9	1.7	1.2	0	0.6	1.6	2.7	2.7	3.1	0.4	1	3.1	0.4	0.2			45	0	0	0	0	0	0	0	0	0	0	0	0	0	0	1	0	0	0	1	1	0
	46	0.6	1.1	0.8	1.1	0.7	1.3	2.8	3.9	3.7	0.1	1.9	3.5	1.5	2.8	6.5	0	0.1	0.2	0.2	1.6	1.1	0.4	0.7	1.5			46	0	1	1	1	0	0	1	1	1	1	1	1	0	0	0	1	0	0	1	1	0
	47	0.3	2	1	2	1.2	0.7	0.1	0.1	0.1	0.9	0.3	0.5	0.3	1.9	1.3	0.6	1.6	1.7	1.1	1.1	0.5	0.8	0.1	0.6			47	0	0	0	0	0	0	0	0	0	0	0	0	1	0	0	0	0	0	0	1	0
	48	0.1	0.1	0.5	0.3	0.8	1.4	1.1	1.3	1.2	1.4	1.1	3.4	2.9	0	1.9	0.6	2.9	2.3	0.6	1.1	1.7	1.6	2	3.1			48	0	0	0	1	1	1	1	1	1	1	1	1	1	1	1	1	1	1	0	1	1
	49	2.1	0.6	1.2	0.5	1.1	0.8	0.9	1.3	0.8	0.3	1.3	1.9	0.2	6.9	4.9	0.9	0.2	0.8	0.3	2.5	0.7	1.2	2.1	3.5			49	1	1	1	1	1	1	1	1	1	1	1	1	1	1	1	1	1	1	1	1	1
	50	1.4	1.8	0.7	0.2	0.9	1.6	1.3	1.2	1.4	1.2	0.5	0.7	0.8	0.5	0.4	2.3	0.3	0.6	0.8	0.6	0.1	2	0.2	1.1			50	0	1	0	0	0	0	1	1	1	1	1	1	1	0	0	0	0	0	1	0	1
	51	0	0.7	0.9	0.3	1.2	0.3	4	3.8	3.4	0.5	1.5	2.9	1.5	0.1	1.3	1.9	0.2	1.9	0.7	1.8	0.9	1.2	0.1	0.5			51	1	1	1	0	1	1	1	1	1	0	0	0	0	0	1	0	0	1	0	1	1
	52	0.2	0.5	0.4	1.2	0.4	1.3	0.4	0.9	0.3	1.9	0.3	1	2.8	1	0.2	0.8	4.5	1.8	1.1	0.1	3	0.9	3.7	1.2			52	1	1	1	1	0	1	1	1	1	1	1	1	0	0	1	0	1	1	1	1	1
	53	1.3	1.3	1.9	0.1	1.3	0.8	1.1	1.6	1.6	0.5	2.2	1.8	3.3	3.3	3.3	0	1.4	2.3	2	1.4	1.1	1.5	0.5	1.1			53	0	1	1	1	1	1	0	0	0	1	1	0	1	1	1	1	1	1	0	1	1
	54	0.9	0.7	0.8	26.5	0.4	1.6	0.9	0.2	1	0.6	1.2	1	0.5	0.1	3.9	2	0.8	0.2	1.8	2.7	0.7	2	1.3	0			54	0	0	0	1	0	0	0	0	0	1	0	0	0	0	0	0	0	0	0	0	0
	55	2.6	1.9	2.2	0.9	0	0.8	5.2	2.9	2.7	1	1.2	1.4	3.7	1.6	7.6	1.8	1.5	1.4	5	4.4	0.7	2.2	1	4.2			55	0	0	0	1	1	1	0	0	0	1	1	1	1	0	1	1	1	0	0	0	1
	56	1.5	1.4	2	1.2	1.1	2.9	4.4	3.5	3.6	0.8	2.5	0.7	2.8	1.2	4.1	2.6	2.9	0.3	0.8	0.4	1.6	1	4.4	0.5			56	0	0	0	0	0	0	0	0	0	1	0	1	0	0	0	0	0	1	1	0	1
	57	1.1	2.4	1	0.9	0.8	1.3	0.2	0.2	0.1	0.3	0.3	1.4	1.1	1.1	0.1	0.4	0.8	0.3	1.2	1	1.3	3.1	2.8	2.1			57	0	0	0	1	0	0	0	0	0	0	0	0	0	0	1	0	1	0	1	0	0
	58	0.4	3.3	2.3	1	2.9	0.1	0.3	0.3	0.4	1.3	1	6.6	8.6	6.3	4.8	1.4	1.3	0.3	1.9	0.3	1.2	2.3	2.4	5.6			58	1	0	1	1	0	0	1	1	1	1	1	1	1	1	1	0	1	1	1	1	1
	59	2.7	3.2	2.1	1.4	3.1	1.3	2.8	3.2	2.6	1.8	2.4	3.2	1.2	0.8	4.4	1.8	0.9	1.9	1.3	5.7	4.3	8.1	4.5	5.6			59	0	0	0	1	1	0	1	1	1	1	1	0	1	0	0	1	1	1	1	1	1
	60	0.4	2.8	2.6	2	3.4	2.3	0.3	0.6	0.7	0.1	0	0.5	2.1	3.2	4.2	0.8	0.2	0.3	0.3	0.5	6.5	1.5	7.2	6.2			60	0	0	0	0	0	0	0	0	0	0	0	0	1	0	1	0	0	0	0	1	1
	61	0.7	1.3	0.3	0.3	0.9	0.8	0.4	0.8	0.6	0.1	1.8	1.6	0.1	0.3	1.1	1	0.4	0.7	1	0.1	0.5	0.5	0.4	0.1			61	0	0	0	0	0	0	0	0	0	0	0	0	0	0	0	0	1	1	0	0	0
	62	0.5	1.5	2	2.7	0.8	3.1	4.6	4	4.4	3.6	0.3	1.7	2.5	7.9	4.3	2.2	2.4	2.6	5.4	4.9	2.7	0	3.7	1			62	0	0	0	0	0	1	0	0	0	0	0	0	0	1	1	1	1	1	0	1	0
	63	4.1	5.2	3.7	0.6	0.2	1	2.4	3.1	3.6	3.1	5.7	9.1	6.8	5.1	5.1	4.6	3.6	3.6	1.3	3.1	0.6	6.4	7	4			63	1	0	0	1	0	1	1	1	1	1	0	1	1	1	0	0	0	0	1	1	1
	64	0.8	1.6	0.2	0.5	0	1	0.8	1.4	1	0.1	0.4	0.9	3.7	1	1	1	1.4	1.5	1.2	0.7	1	1.3	2.5	1.5			64	1	1	1	1	1	1	1	1	1	1	1	1	1	1	1	0	1	1	1	1	1
	65	0.1	0.3	1.2	1.7	1	2.4	1	0.7	1.1	2.2	0.6	0	1.8	2.6	3	0.1	0.4	1.6	2.2	0.6	2.8	3.8	1.2	0.2			65	1	0	0	0	0	0	1	1	1	1	0	0	0	1	0	0	0	0	1	1	1
	66	2.8	1	2.8	1.1	1.1	1	0.4	1	0.9	0.1	0.3	1.1	7.1	2.2	2.6	0.6	0.2	0.1	1.1	1.2	0.7	0.7	3	2.5			66	0	0	0	0	0	0	0	0	0	0	0	0	1	0	0	0	0	0	1	0	0
	67	0.6	0.4	0.9	0.3	1.7	1	0.7	0.7	0.7	1.2	0.5	2.3	2.6	3.6	0.4	1.1	0.1	1.4	0.4	0.1	0.2	1.7	2	1.2			67	1	1	1	1	0	1	0	0	0	1	1	1	1	0	1	0	0	1	1	0	0
	68	0.4	2	1.8	1.7	3.5	3.4	7.4	7.1	7.4	5.8	4.8	5.6	2.4	2.4	5.7	1.3	3.8	5.2	0.8	4.7	4.7	2.7	1.2	3.1			68	0	0	0	0	0	0	0	0	0	0	0	0	0	0	0	0	0	0	0	0	0
[truncated: 34 more columns]
